# Supplementary material for: First description of the female of the jumping spider Balmaceda nigrosecta Mello-Leitão (Salticidae, Dendryphantini, Marpissina)
Source: Zookeys. 2016 Feb 15;(563):11–9. doi: 10.3897/zookeys.563.6705 (PMC4797209; doi:10.3897/zookeys.563.6705)
Supplement: XML Treatment for Balmaceda nigrosecta [file zookeys.563.6705-treatment1.xml]

<!DOCTYPE tp:taxon-treatment
  PUBLIC "-//TaxonX//DTD Taxonomic Treatment Publishing DTD v0 20100105//EN" "tax-treatment-NSO.dtd">
<tp:taxon-treatment xmlns:tp="http://www.plazi.org/taxpub"><tp:treatment-meta><kwd-group><label>Taxon classification</label><kwd><named-content content-type="kingdom">Animalia</named-content></kwd><kwd><named-content content-type="order">Araneae</named-content></kwd><kwd><named-content content-type="family">Salticidae</named-content></kwd></kwd-group><mixed-citation publication-type="journal"><person-group><name><surname>Rubio</surname><given-names>Gonzalo D.</given-names></name><name><surname>Baigorria</surname><given-names>Julián E.</given-names></name><name><surname>Edwards</surname><given-names>G. B.</given-names></name></person-group><article-title>First description of the female of the jumping spider <italic><tp:taxon-name><tp:taxon-name-part taxon-name-part-type="genus">Balmaceda</tp:taxon-name-part> <tp:taxon-name-part taxon-name-part-type="species">nigrosecta</tp:taxon-name-part></tp:taxon-name></italic> Mello-Leitão (<tp:taxon-name><tp:taxon-name-part taxon-name-part-type="family">Salticidae</tp:taxon-name-part></tp:taxon-name>, <tp:taxon-name><tp:taxon-name-part taxon-name-part-type="tribe">Dendryphantini</tp:taxon-name-part></tp:taxon-name>, <tp:taxon-name><tp:taxon-name-part taxon-name-part-type="subtribe">Marpissina</tp:taxon-name-part></tp:taxon-name>)</article-title><source>Zookeys</source><day>15</day><month>2</month><year>2016</year><volume>2016</volume><issue>563</issue><fpage>11</fpage><lpage>19</lpage><pub-id pub-id-type="doi">10.3897/zookeys.563.6705</pub-id></mixed-citation></tp:treatment-meta><tp:nomenclature><tp:taxon-name>
              <tp:taxon-name-part taxon-name-part-type="genus">Balmaceda</tp:taxon-name-part>
              <tp:taxon-name-part taxon-name-part-type="species">nigrosecta</tp:taxon-name-part>
            </tp:taxon-name><tp:taxon-authority>Mello-Leitão, 1945</tp:taxon-authority><xref ref-type="fig" rid="F1">Figs 1–5</xref><xref ref-type="fig" rid="F2">, 6–11</xref><tp:nomenclature-citation-list><tp:nomenclature-citation><tp:taxon-name><tp:taxon-name-part taxon-name-part-type="genus">Balmaceda</tp:taxon-name-part> <tp:taxon-name-part taxon-name-part-type="species">nigrosecta</tp:taxon-name-part></tp:taxon-name><comment> Mello-Leitão, 1945: 277.</comment></tp:nomenclature-citation><tp:nomenclature-citation><tp:taxon-name><tp:taxon-name-part taxon-name-part-type="genus">Metacyrba</tp:taxon-name-part> <tp:taxon-name-part taxon-name-part-type="species">nigrosecta</tp:taxon-name-part></tp:taxon-name><comment>, <xref ref-type="bibr" rid="B5">Galiano 1980</xref>: 35.</comment></tp:nomenclature-citation><tp:nomenclature-citation><tp:taxon-name><tp:taxon-name-part taxon-name-part-type="genus">Balmaceda</tp:taxon-name-part> <tp:taxon-name-part taxon-name-part-type="species">nigrosecta</tp:taxon-name-part></tp:taxon-name><comment>, <xref ref-type="bibr" rid="B3">Edwards 2006</xref>: 211, figs 123–126; <xref ref-type="bibr" rid="B15">Rubio 2014</xref>: 7, fig 11; <xref ref-type="bibr" rid="B17">World Spider Catalog 2015</xref>.</comment></tp:nomenclature-citation></tp:nomenclature-citation-list></tp:nomenclature><tp:treatment-sec sec-type="material"><title>Material examined.</title><p>Argentina: Misiones: 1 ♂ (holotype), Puerto Victoria, <named-content xmlns:xlink="http://www.w3.org/1999/xlink" content-type="dwc:verbatimCoordinates" xlink:type="simple">S26.33441°, W54.65540°</named-content>, VI.1943, Zenzes leg. (<named-content xmlns:xlink="http://www.w3.org/1999/xlink" content-type="dwc:institutional_code" xlink:type="simple">MLP</named-content> 16710; examined); 1 ♀, Iguazú National Park, Centro de Investigaciones Ecológicas Subtropicales, <named-content xmlns:xlink="http://www.w3.org/1999/xlink" content-type="dwc:verbatimCoordinates" xlink:type="simple">-25.67859°, -54.44927°</named-content>, 20.IX.2014, G.D. Rubio leg. (<abbrev xmlns:xlink="http://www.w3.org/1999/xlink" content-type="institution" xlink:title="arachnological collections of the Instituto de Biología Subtropical, Misiones" xlink:type="simple">IBSI-Ara</abbrev> 00198; tissue sample GDR 4126); 1 ♂ and 1 ♀, same locality, 17.X.2014, G.D. Rubio leg. (<abbrev xmlns:xlink="http://www.w3.org/1999/xlink" content-type="institution" xlink:title="arachnological collections of the Instituto de Biología Subtropical, Misiones" xlink:type="simple">IBSI-Ara</abbrev> 00207); 2 ♀, same locality, 4.III.2015, G.D. Rubio leg. (<abbrev xmlns:xlink="http://www.w3.org/1999/xlink" content-type="institution" xlink:title="arachnological collections of the Instituto de Biología Subtropical, Misiones" xlink:type="simple">IBSI-Ara</abbrev> 00291; tissue sample GDR 4143); 1 ♂, Puerto Iguazú, <named-content xmlns:xlink="http://www.w3.org/1999/xlink" content-type="dwc:verbatimCoordinates" xlink:type="simple">-25.59351°, -54.56968°</named-content>, 20.XII.2014, J. Baigorria leg. (<abbrev xmlns:xlink="http://www.w3.org/1999/xlink" content-type="institution" xlink:title="arachnological collections of the Instituto de Biología Subtropical, Misiones" xlink:type="simple">IBSI-Ara</abbrev> 00246).</p></tp:treatment-sec><tp:treatment-sec sec-type="Diagnosis"><title>Diagnosis.</title><p>Specimens of <italic><tp:taxon-name><tp:taxon-name-part taxon-name-part-type="genus">Balmaceda</tp:taxon-name-part> <tp:taxon-name-part taxon-name-part-type="species">nigrosecta</tp:taxon-name-part></tp:taxon-name></italic> resemble <italic><tp:taxon-name><tp:taxon-name-part taxon-name-part-type="genus">Balmaceda</tp:taxon-name-part> <tp:taxon-name-part taxon-name-part-type="species">picta</tp:taxon-name-part></tp:taxon-name></italic> Peckham &amp; Peckham, 1894 and <italic><tp:taxon-name><tp:taxon-name-part taxon-name-part-type="genus">Balmaceda</tp:taxon-name-part> <tp:taxon-name-part taxon-name-part-type="species">reducta</tp:taxon-name-part></tp:taxon-name></italic> Chickering, 1946 in general body coloration (<xref ref-type="bibr" rid="B2">Chickering 1946</xref>; <xref ref-type="bibr" rid="B3">Edwards 2006</xref>: figs 115, 118, 123), and in general structure of epigyne, having an anterior atrium with narrow sclerotized rims of the copulatory openings on the posterior edge of the atrium (Figs <xref ref-type="fig" rid="F1">4</xref>, <xref ref-type="fig" rid="F1">5</xref>; arrow, rim of <abbrev xmlns:xlink="http://www.w3.org/1999/xlink" xlink:title="copulatory opening" xlink:type="simple">CO</abbrev>) (<xref ref-type="bibr" rid="B2">Chickering 1946</xref>: fig 47; <xref ref-type="bibr" rid="B3">Edwards 2006</xref>: fig 116), respectively. It can be distinguished from <italic><tp:taxon-name><tp:taxon-name-part taxon-name-part-type="genus">Balmaceda</tp:taxon-name-part> <tp:taxon-name-part taxon-name-part-type="species">picta</tp:taxon-name-part></tp:taxon-name></italic> by having a larger <!--PageBreak-->atrium, with the <abbrev xmlns:xlink="http://www.w3.org/1999/xlink" xlink:type="simple"><def><p>copulatory openings </p></def>(CO)</abbrev> farther apart, anteriorly concave, and nearly transverse in orientation (<italic><tp:taxon-name><tp:taxon-name-part taxon-name-part-type="genus">Balmaceda</tp:taxon-name-part> <tp:taxon-name-part taxon-name-part-type="species">picta</tp:taxon-name-part></tp:taxon-name></italic> has the COs nearly touching, anteriorly convex, and strongly oblique in orientation), and a thinner and curved male retrolateral tibial apophysis (Figs <xref ref-type="fig" rid="F1">1</xref>, <xref ref-type="fig" rid="F1">4</xref>, <xref ref-type="fig" rid="F1">5</xref>; compare with <xref ref-type="bibr" rid="B3">Edwards 2006</xref>: figs 116, 121, 122, 126). Also, <!--PageBreak-->the “W” shaped transverse mark across the middle of the abdomen is distinctive for both sexes, as only the lateral parts of this mark are evident and the medial connecting parts are absent for <italic><tp:taxon-name><tp:taxon-name-part taxon-name-part-type="genus">Balmaceda</tp:taxon-name-part> <tp:taxon-name-part taxon-name-part-type="species">picta</tp:taxon-name-part></tp:taxon-name></italic>. It can be distinguished from <italic><tp:taxon-name><tp:taxon-name-part taxon-name-part-type="genus">Balmaceda</tp:taxon-name-part> <tp:taxon-name-part taxon-name-part-type="species">reducta</tp:taxon-name-part></tp:taxon-name></italic> by having the <abbrev xmlns:xlink="http://www.w3.org/1999/xlink" xlink:type="simple"><def><p>copulatory ducts </p></def>(CD)</abbrev> contiguous along the mid-line of the body in the middle of the duct (Fig. <xref ref-type="fig" rid="F1">5</xref>; compare with <xref ref-type="bibr" rid="B2">Chickering 1946</xref>: fig 47).</p><fig id="F1" position="float" orientation="portrait"><label>Figure 1–5.</label><caption><p>
          <italic><tp:taxon-name><tp:taxon-name-part taxon-name-part-type="genus">Balmaceda</tp:taxon-name-part> <tp:taxon-name-part taxon-name-part-type="species">nigrosecta</tp:taxon-name-part></tp:taxon-name></italic> Mello-Leitão. <bold>1</bold> Male palp, ventral view (inset with close-up of <abbrev xmlns:xlink="http://www.w3.org/1999/xlink" xlink:title="retrolateral tibial apophysis" xlink:type="simple">RTA</abbrev> in retrolateral view) <bold>2</bold> female, lateral habitus <bold>3</bold> same, dorsal habitus <bold>4</bold> epigyne, ventral view <bold>5</bold> same, cleared. (<abbrev xmlns:xlink="http://www.w3.org/1999/xlink" xlink:title="accessory gland" xlink:type="simple">AG</abbrev>–accessory gland; <abbrev xmlns:xlink="http://www.w3.org/1999/xlink" xlink:title="atrium" xlink:type="simple">AT</abbrev>–atrium; <abbrev xmlns:xlink="http://www.w3.org/1999/xlink" xlink:title="copulatory duct" xlink:type="simple">CD</abbrev>–copulatory duct; <abbrev xmlns:xlink="http://www.w3.org/1999/xlink" xlink:title="copulatory opening" xlink:type="simple">CO</abbrev>–copulatory opening; <abbrev xmlns:xlink="http://www.w3.org/1999/xlink" xlink:title="embolus" xlink:type="simple">E</abbrev>–embolus; <abbrev xmlns:xlink="http://www.w3.org/1999/xlink" xlink:title="fertilization duct" xlink:type="simple">FD</abbrev>–fertilization duct; <abbrev xmlns:xlink="http://www.w3.org/1999/xlink" xlink:title="retrolateral tibial apophysis" xlink:type="simple">RTA</abbrev>–retrolateral tibial apophysis; <abbrev xmlns:xlink="http://www.w3.org/1999/xlink" xlink:title="spermatheca" xlink:type="simple">S</abbrev>–spermatheca; <abbrev xmlns:xlink="http://www.w3.org/1999/xlink" xlink:title="spermophore" xlink:type="simple">SP</abbrev>–spermophore; <abbrev xmlns:xlink="http://www.w3.org/1999/xlink" xlink:title="tegulum" xlink:type="simple">T</abbrev>–tegulum). Scale bars: 0.35 mm (<bold>1</bold>); 3 mm (<bold>2</bold>, <bold>3</bold>); 0.2 mm (<bold>4</bold>, <bold>5</bold>).</p></caption><graphic xmlns:xlink="http://www.w3.org/1999/xlink" xlink:href="zookeys-563-011-g001.jpg" position="float" orientation="portrait" xlink:type="simple" id="oo_77865.jpg"/></fig></tp:treatment-sec><tp:treatment-sec sec-type="Description"><title>Description.</title><p>Female from Iguazú National Park (<abbrev xmlns:xlink="http://www.w3.org/1999/xlink" content-type="institution" xlink:title="arachnological collections of the Instituto de Biología Subtropical, Misiones" xlink:type="simple">IBSI-Ara</abbrev> 00207) (Figs <xref ref-type="fig" rid="F1">2</xref>–<xref ref-type="fig" rid="F2">8</xref>). Total length: 7.84. Carapace length: 3.10; width: 2.44; height: 1.00. Carapace low, reddish brown, darker toward the borders and in the cephalic region, covered with white scales and sparse black hairs (Figs <xref ref-type="fig" rid="F2">6–8</xref>). Length of the dorsal eye field: 1.30. Width of the anterior eye row: 1.65; posterior: 1.45. Clypeus very low (0.05 height), with white hairs. Chelicera dark orange, vertical, with two teeth on promargin and one bicuspid tooth on retromargin. Labium and endites brown, sternum lighter. Palp yellow. Leg I stout, especially tibia and femur. Legs 4123, light brown with scattered dark spots usually where legs articulate, covered with sparse black hairs. Prolateral ventral margin of leg I spotted with brown, mainly on femur, patella and proximal tibia. Femur I 1.68×0.76; II <!--PageBreak-->1.45x0.60; III 1.32; IV 1.67. Patella I 1.15; II 0.92; III 0.80; IV 0.97. Tibia I 1.25x0.42; II 1.00x0.35; III 0.83; IV 1.45. Metatarsus I 0.82; II 0.80; III 0.92; IV 1.09. Tarsus I 0.42; II 0.42; III 0.50; IV 0.52. Leg macrosetae: femur I, II d 1-1-p1, p 0-1-2(d1+v1); III d 1-1-p1, r 0-1-2(d1+v1); IV d 1-1-1. Tibia I v 2-2-2, p 0-1; II v 2-2-2; III, IV v p1di; Metatarsus I, II v2-2; III, IV v 2di, r 1di, p 1di. Abdomen length: 4.20; width: 2.32. Abdomen oval, with sparse black hairs; coloration pale yellow with a brown irregular W-shaped mark in middle of dorsum (Figs <xref ref-type="fig" rid="F2">6–8</xref>); margins spotted with brown, and four short bands inclined posterolaterally (Figs <xref ref-type="fig" rid="F2">6–8</xref>); venter pale yellow. Epigyne (Figs <xref ref-type="fig" rid="F1">4</xref>, <xref ref-type="fig" rid="F1">5</xref>): epigynal plate large, with a broad anterior atrium (a wide, shallow concavity); atrium shaped like a broad inverted V, each branch of which intersects (in a position just anterior to median) a slightly oblique slit-like copulatory opening that has a narrow strongly sclerotized rim (Fig. <xref ref-type="fig" rid="F1">5</xref>); copulatory ducts short, with a 180° bend backwards, connecting to a spherical spermatheca. An <abbrev xmlns:xlink="http://www.w3.org/1999/xlink" xlink:type="simple"><def><p>accessory gland </p></def>(AG)</abbrev> occurs posterior to copulatory opening at posterior end of copulatory duct head (region of duct from <abbrev xmlns:xlink="http://www.w3.org/1999/xlink" xlink:title="copulatory opening" xlink:type="simple">CO</abbrev> to gland and first bend in duct). Fertilization duct anterior to spermatheca (Fig. <xref ref-type="fig" rid="F1">5</xref>). Spinnerets pale yellow. Variability: without significant variation in color pattern (n=4), otherwise total length: 6.19–7.84; carapace length: 2.65–3.10, width: 2.15–2.44, height: 0.87–1.12; abdomen length: 3.36–4.80, width: 1.70–2.70; epigynal plates may vary slightly in amount of sclerotization, and some abdomens are more pigmented than others.</p><fig id="F2" position="float" orientation="portrait"><label>Figure 6–11.</label><caption><p>
          <italic><tp:taxon-name><tp:taxon-name-part taxon-name-part-type="genus">Balmaceda</tp:taxon-name-part> <tp:taxon-name-part taxon-name-part-type="species">nigrosecta</tp:taxon-name-part></tp:taxon-name></italic> Mello-Leitão, habitus of living specimens from Iguazú National Park. Female (<bold>6–8</bold>); male (<bold>9–11</bold>).</p></caption><graphic xmlns:xlink="http://www.w3.org/1999/xlink" xlink:href="zookeys-563-011-g002.jpg" position="float" orientation="portrait" xlink:type="simple" id="oo_77866.jpg"/></fig><p>Male (Holotype, <named-content xmlns:xlink="http://www.w3.org/1999/xlink" content-type="dwc:institutional_code" xlink:type="simple">MLP</named-content> 16710): See <xref ref-type="bibr" rid="B9">Mello-Leitão (1945</xref>: 277) and <xref ref-type="bibr" rid="B3">Edwards (2006</xref>: 211, figs 123–126). Left palp as in figure 1, habitus as in figures 9–11.</p></tp:treatment-sec><tp:treatment-sec sec-type="Comments"><title>Comments.</title><p>From the illustrations in the original description it is clear that this species is very closely related to <italic><tp:taxon-name><tp:taxon-name-part taxon-name-part-type="genus">Balmaceda</tp:taxon-name-part> <tp:taxon-name-part taxon-name-part-type="species">reducta</tp:taxon-name-part></tp:taxon-name></italic> (<xref ref-type="bibr" rid="B2">Chickering 1946</xref>: 64), and <italic><tp:taxon-name><tp:taxon-name-part taxon-name-part-type="genus">Balmaceda</tp:taxon-name-part> <tp:taxon-name-part taxon-name-part-type="species">nigrosecta</tp:taxon-name-part></tp:taxon-name></italic> possibly is a senior synonym of <italic><tp:taxon-name><tp:taxon-name-part taxon-name-part-type="genus">Balmaceda</tp:taxon-name-part> <tp:taxon-name-part taxon-name-part-type="species">reducta</tp:taxon-name-part></tp:taxon-name></italic>. Because the known distribution of <italic><tp:taxon-name><tp:taxon-name-part taxon-name-part-type="genus">Balmaceda</tp:taxon-name-part> <tp:taxon-name-part taxon-name-part-type="species">reducta</tp:taxon-name-part></tp:taxon-name></italic> is limited (Panama) and far from Argentina, no synonymy will be made, as the genus is not yet adequately sampled in the region.</p><p>Because we note that the morphological data are quite similar among members of the genus, it is difficult to establish an intersexual autapomorphy (see <xref ref-type="bibr" rid="B4">Edwards 2014</xref>) for <italic><tp:taxon-name><tp:taxon-name-part taxon-name-part-type="genus">Balmaceda</tp:taxon-name-part> <tp:taxon-name-part taxon-name-part-type="species">nigrosecta</tp:taxon-name-part></tp:taxon-name></italic>. Nevertheless, it appears that the irregular W-shaped mark in the middle of the abdominal dorsum is a species shared autapomorphy(Figs <xref ref-type="fig" rid="F2">6–11</xref>). Sex matching is also supported by geographic and phenological evidence, and by an instance of both sexes co-habiting in the same retreat, where an adult male and an adult female were found together.</p></tp:treatment-sec><tp:treatment-sec sec-type="Natural history"><title>Natural history.</title><p>
              <italic><tp:taxon-name><tp:taxon-name-part taxon-name-part-type="genus">Balmaceda</tp:taxon-name-part> <tp:taxon-name-part taxon-name-part-type="species">nigrosecta</tp:taxon-name-part></tp:taxon-name></italic> has sexual dimorphism as frequently occurs in other salticids, althoughstrong dimorphism is uncommon in marpissines. In this case the sexual dimorphism is weak; the males only show a slightly darker color in palps and first pair of legs. They live in many parts of the peri-urban area (Fig. <xref ref-type="fig" rid="F3">12</xref>), even on light poles. They make a flat retreat or nest, about 15 mm long, always placed perpendicular to the ground, between 1 and 2 meters above ground (Figs <xref ref-type="fig" rid="F3">13–17</xref>). The entrance opening can be on either side. Spiders are positioned at the entrance, with the carapace leaning out (Figs <xref ref-type="fig" rid="F3">15</xref>, <xref ref-type="fig" rid="F3">16</xref>), usually looking down (as figure 16). In fifty-one observations, we saw them hunt in the same way: locate prey from the retreat or while actively searching (sometimes we observed them walking in the vicinity of the <!--PageBreak-->retreat in search of prey); when they detected something moving, they would accelerate towards it. Here one of two things would happen: if it was an unpalatable prey (e.g. an ant), spiders did not attack and returned quickly to the retreat; but if it was a potential prey, the spiders accelerated a definite distance, about 10 body lengths, and then lowered themselves close to the substrate, and continued approaching very slowly, like a cat stalking, then jumped extremely quickly over the prey. The catch was always observed to be successful, in one movement.</p><fig id="F3" position="float" orientation="portrait"><label>Figure 12–17.</label><caption><p>Habitat and natural retreat of <italic><tp:taxon-name><tp:taxon-name-part taxon-name-part-type="genus">Balmaceda</tp:taxon-name-part> <tp:taxon-name-part taxon-name-part-type="species">nigrosecta</tp:taxon-name-part></tp:taxon-name></italic> Mello-Leitão. Puerto Iguazú (<bold>12</bold>), Iguazú National Park (<bold>13–17</bold>). Note the typical stalking position in <bold>16</bold>.</p></caption><graphic xmlns:xlink="http://www.w3.org/1999/xlink" xlink:href="zookeys-563-011-g003.jpg" position="float" orientation="portrait" xlink:type="simple" id="oo_77867.jpg"/></fig></tp:treatment-sec><tp:treatment-sec sec-type="Distribution"><title>Distribution.</title><p>Only known from northeast Argentina, in Misiones Province.</p></tp:treatment-sec><ref-list><ref id="B5"><mixed-citation xmlns:xlink="http://www.w3.org/1999/xlink" xlink:type="simple">
          <person-group><name name-style="western"><surname>Galiano</surname><given-names>ME</given-names></name></person-group> (<year>1980</year>) <article-title>Catálogo de los especímenes típicos de <tp:taxon-name><tp:taxon-name-part taxon-name-part-type="family">Salticidae</tp:taxon-name-part></tp:taxon-name> (<tp:taxon-name><tp:taxon-name-part taxon-name-part-type="order">Araneae</tp:taxon-name-part></tp:taxon-name>) descriptos por Cândido F. de Mello-Leitão. Primera parte.</article-title> <source>Physis, Buenos Aires (C)</source> <volume>39</volume>: <fpage>31</fpage>–<lpage>40</lpage>.</mixed-citation></ref><ref id="B3"><mixed-citation xmlns:xlink="http://www.w3.org/1999/xlink" xlink:type="simple">
          <person-group><name name-style="western"><surname>Edwards</surname><given-names>GB</given-names></name></person-group> (<year>2006</year>) <article-title>A review of described <italic><tp:taxon-name><tp:taxon-name-part taxon-name-part-type="genus">Metacyrba</tp:taxon-name-part></tp:taxon-name></italic>, the status of <italic><tp:taxon-name><tp:taxon-name-part taxon-name-part-type="genus">Parkella</tp:taxon-name-part></tp:taxon-name></italic>, and notes on <italic><tp:taxon-name><tp:taxon-name-part taxon-name-part-type="genus">Platycryptus</tp:taxon-name-part></tp:taxon-name></italic> and <italic><tp:taxon-name><tp:taxon-name-part taxon-name-part-type="genus">Balmaceda</tp:taxon-name-part></tp:taxon-name></italic>, with a comparison of the genera (<tp:taxon-name><tp:taxon-name-part taxon-name-part-type="order">Araneae</tp:taxon-name-part></tp:taxon-name>: <tp:taxon-name><tp:taxon-name-part taxon-name-part-type="family">Salticidae</tp:taxon-name-part></tp:taxon-name>: <tp:taxon-name><tp:taxon-name-part taxon-name-part-type="subfamily">Marpissinae</tp:taxon-name-part></tp:taxon-name>).</article-title> <source><tp:taxon-name><tp:taxon-name-part taxon-name-part-type="class">Insecta</tp:taxon-name-part></tp:taxon-name> Mundi</source> <volume>19</volume>: <fpage>193</fpage>–<lpage>226</lpage>.</mixed-citation></ref><ref id="B15"><mixed-citation xmlns:xlink="http://www.w3.org/1999/xlink" xlink:type="simple">
          <person-group><name name-style="western"><surname>Rubio</surname><given-names>GD</given-names></name></person-group> (<year>2014</year>) <article-title>Baseline richness of <tp:taxon-name><tp:taxon-name-part taxon-name-part-type="family">Salticidae</tp:taxon-name-part></tp:taxon-name> (<tp:taxon-name><tp:taxon-name-part taxon-name-part-type="order">Araneae</tp:taxon-name-part></tp:taxon-name>) from Misiones, Argentina.</article-title> <source>Peckhamia</source> <volume>118.1</volume>: <fpage>1</fpage>–<lpage>21</lpage>.</mixed-citation></ref><ref id="B17"><mixed-citation xmlns:xlink="http://www.w3.org/1999/xlink" xlink:type="simple">
          <institution xlink:type="simple">The World Spider Catalog</institution> (<year>2015</year>) <source>Natural History Museum Bern</source>, <ext-link xlink:type="simple" ext-link-type="uri" xlink:href="http://wsc.nmbe.ch">http://wsc.nmbe.ch</ext-link>, <comment>version 16.5</comment> [<date-in-citation content-type="access-date">accessed on 26 November 2015</date-in-citation>]</mixed-citation></ref><ref id="B2"><mixed-citation xmlns:xlink="http://www.w3.org/1999/xlink" xlink:type="simple">
          <person-group><name name-style="western"><surname>Chickering</surname><given-names>AM</given-names></name></person-group> (<year>1946</year>) <article-title>The <tp:taxon-name><tp:taxon-name-part taxon-name-part-type="family">Salticidae</tp:taxon-name-part></tp:taxon-name> of Panama.</article-title> <source>Bulletin of the Museum of Comparative Zoology</source> <volume>97</volume>: <fpage>1</fpage>–<lpage>474</lpage>.</mixed-citation></ref><ref id="B9"><mixed-citation xmlns:xlink="http://www.w3.org/1999/xlink" xlink:type="simple">
          <person-group><name name-style="western"><surname>Mello-Leitão</surname><given-names>CF</given-names></name></person-group> (<year>1945</year>) <article-title>Arañas de Misiones, Corrientes y Entre Ríos.</article-title> <source>Revista del Museo de La Plata</source> (<series>N.S., Zool.</series>) <volume>4</volume>: <fpage>213</fpage>–<lpage>302</lpage>.</mixed-citation></ref><ref id="B4"><mixed-citation xmlns:xlink="http://www.w3.org/1999/xlink" xlink:type="simple">
          <person-group><name name-style="western"><surname>Edwards</surname><given-names>GB</given-names></name></person-group> (<year>2014</year>) <article-title>A philosophy and methodology for matching opposite sexes of one species, exemplified by a new synonym in <italic><tp:taxon-name><tp:taxon-name-part taxon-name-part-type="genus">Myrmarachne</tp:taxon-name-part></tp:taxon-name></italic> (<tp:taxon-name><tp:taxon-name-part taxon-name-part-type="order">Araneae</tp:taxon-name-part></tp:taxon-name>: <tp:taxon-name><tp:taxon-name-part taxon-name-part-type="family">Salticidae</tp:taxon-name-part></tp:taxon-name>).</article-title> <source>Peckhamia</source> <volume>111.2</volume>: <fpage>1</fpage>–<lpage>12</lpage>.</mixed-citation></ref></ref-list></tp:taxon-treatment>
